# Supplementary material for: Obesogenic Diet in Mice Leads to Inflammation and Oxidative Stress in the Mother in Association with Sex-Specific Changes in Fetal Development, Inflammatory Markers and Placental Transcriptome
Source: Antioxidants (Basel). 2024 Mar 28;13(4):411. doi: 10.3390/antiox13040411 (PMC11047652; doi:10.3390/antiox13040411)
Supplement: Supplementary file 1 [file antioxidants-13-00411-s001.zip]

Archive with 1 entries (1 files):
- antioxidants-2887517-supplementary.pdf
